# Supplementary material for: Expression of Endonuclease RsaI Induces Chromosomal Rearrangement in the Yeast Kluyveromyces marxianus
Source: Curr Issues Mol Biol. 2026 Feb 26;48(3):252. doi: 10.3390/cimb48030252 (PMC13025109; doi:10.3390/cimb48030252)
Supplement: Supplementary file 1 [file cimb-48-00252-s001.zip]

Archive with 1 entries (1 files):
- cimb-4158721-supplementary.pdf
